# Supplementary material for: Effect of Tai Chi-Based Psychosomatic Rehabilitation Exercise on Physiological Function and Mental Health of Patients with Coronary Heart Disease: A Meta-Analysis
Source: Rev Cardiovasc Med. 2024 Jun 24;25(6):227. doi: 10.31083/j.rcm2506227 (PMC11270087; doi:10.31083/j.rcm2506227)
Supplement: Supplementary file 1 [file 2153-8174-25-6-227-s1.zip]

Archive with 2 entries (2 files):
- Supplementary Material 1.pdf
- Supplementary Material 2-PRISMA_checklist.docx
